# Supplementary material for: Validation of a Novel EUS-FNB-Derived Organoid Co-Culture System for Drug Screening in Patients with Pancreatic Cancer
Source: Cancers (Basel). 2023 Jul 19;15(14):3677. doi: 10.3390/cancers15143677 (PMC10377599; doi:10.3390/cancers15143677)
Supplement: Supplementary file 1 [file cancers-15-03677-s001.zip]

Archive with 3 entries (3 files):
- cancers-2459003-supplementary.docx
- File S1. RawData.csv
- Tables S1 and S2.xlsx
