# Supplementary material for: Validation of a Novel EUS-FNB-Derived Organoid Co-Culture System for Drug Screening in Patients with Pancreatic Cancer
Source: Cancers (Basel). 2023 Jul 19;15(14):3677. doi: 10.3390/cancers15143677 (PMC10377599; doi:10.3390/cancers15143677)
Supplement: Supplementary file 1 [file cancers-15-03677-s001.zip › File S1. RawData.csv]

Screen	Plate	Well	Drug	Concentration	Area	Count	Lum	Class	reviewer
Pt10_Screen1	CoCulture	C17	PBS	0	71482	39	3897	WTO	SG
Pt10_Screen1	CoCulture	D17	PBS	0	67288	30	3739	WTO	SG
Pt10_Screen1	CoCulture	E17	PBS	0	77208	32	3649	WTO	SG
Pt10_Screen1	CoCulture	F17	PBS	0	29275	20	3377	WTO	SG
Pt10_Screen1	CoCulture	G17	PBS	0	71593	36	3196	WTO	SG
Pt10_Screen1	CoCulture	H17	PBS	0	44218	22	3177	WTO	SG
Pt10_Screen1	CoCulture	I17	PBS	0	73379	36	4023	WTO	SG
Pt10_Screen1	CoCulture	J17	PBS	0	62838	34	3512	WTO	SG
Pt10_Screen1	CoCulture	K17	PBS	0	47671	24	3974	WTO	SG
Pt10_Screen1	CoCulture	L17	PBS	0	57945	21	3480	WTO	SG
Pt10_Screen1	CoCulture	M17	PBS	0	70917	28	3199	WTO	SG
Pt10_Screen1	CoCulture	N17	PBS	0	42904	15	2168	WTO	SG
Pt10_Screen1	MonoCAF	C17	PBS	0	NA	NA	704	WTO	SG
Pt10_Screen1	MonoCAF	D17	PBS	0	NA	NA	702	WTO	SG
Pt10_Screen1	MonoCAF	E17	PBS	0	NA	NA	655	WTO	SG
Pt10_Screen1	MonoCAF	F17	PBS	0	NA	NA	777	WTO	SG
Pt10_Screen1	MonoCAF	G17	PBS	0	NA	NA	800	WTO	SG
Pt10_Screen1	MonoCAF	H17	PBS	0	NA	NA	706	WTO	SG
Pt10_Screen1	MonoCAF	I17	PBS	0	NA	NA	796	WTO	SG
Pt10_Screen1	MonoCAF	J17	PBS	0	NA	NA	734	WTO	SG
Pt10_Screen1	MonoCAF	K17	PBS	0	NA	NA	791	WTO	SG
Pt10_Screen1	MonoCAF	L17	PBS	0	NA	NA	754	WTO	SG
Pt10_Screen1	MonoCAF	M17	PBS	0	NA	NA	733	WTO	SG
Pt10_Screen1	MonoCAF	N17	PBS	0	NA	NA	681	WTO	SG
Pt10_Screen1	MonoTumor	C17	PBS	0	30185	17	3356	WTO	SG
Pt10_Screen1	MonoTumor	D17	PBS	0	84941	37	4758	WTO	SG
Pt10_Screen1	MonoTumor	E17	PBS	0	44813	30	2783	WTO	SG
Pt10_Screen1	MonoTumor	F17	PBS	0	104560	32	4219	WTO	SG
Pt10_Screen1	MonoTumor	G17	PBS	0	57180	24	2667	WTO	SG
Pt10_Screen1	MonoTumor	H17	PBS	0	118408	27	3817	WTO	SG
Pt10_Screen1	MonoTumor	I17	PBS	0	52540	27	3497	WTO	SG
Pt10_Screen1	MonoTumor	J17	PBS	0	70244	37	2857	WTO	SG
Pt10_Screen1	MonoTumor	K17	PBS	0	58117	31	3369	WTO	SG
Pt10_Screen1	MonoTumor	L17	PBS	0	52734	24	2635	WTO	SG
Pt10_Screen1	MonoTumor	M17	PBS	0	51872	23	2851	WTO	SG
Pt10_Screen1	MonoTumor	N17	PBS	0	63397	23	2852	WTO	SG
Pt13	CoCulture	B14	PBS	0	2238	2	1467	WTO	SG
Pt13	CoCulture	B15	PBS	0	714	1	1572	WTO	SG
Pt13	CoCulture	C14	PBS	0	9380	3	1628	WTO	SG
Pt13	CoCulture	C15	PBS	0	6139	2	1240	WTO	SG
Pt13	CoCulture	D14	PBS	0	0	0	1370	WTO	SG
Pt13	CoCulture	D15	PBS	0	1586	1	1953	WTO	SG
Pt13	CoCulture	E14	PBS	0	1877	2	1270	WTO	SG
Pt13	CoCulture	E15	PBS	0	0	0	1063	WTO	SG
Pt13	CoCulture	F14	PBS	0	11087	2	1297	WTO	SG
Pt13	CoCulture	F15	PBS	0	1184	1	1234	WTO	SG
Pt13	CoCulture	G14	PBS	0	7893	4	1526	WTO	SG
Pt13	CoCulture	G15	PBS	0	2906	3	1060	WTO	SG
Pt13	CoCulture	H11	PBS	0	3657	4	1686	WTO	SG
Pt13	CoCulture	H12	PBS	0	4370	5	1720	WTO	SG
Pt13	CoCulture	H13	PBS	0	1238	1	1801	WTO	SG
Pt13	CoCulture	H14	PBS	0	14360	3	2101	WTO	SG
Pt13	CoCulture	H15	PBS	0	2307	2	1261	WTO	SG
Pt13	CoCulture	I11	PBS	0	13340	6	1830	WTO	SG
Pt13	CoCulture	I12	PBS	0	2837	2	1679	WTO	SG
Pt13	CoCulture	I13	PBS	0	7626	2	1567	WTO	SG
Pt13	CoCulture	I14	PBS	0	0	0	1439	WTO	SG
Pt13	CoCulture	I15	PBS	0	4571	2	1471	WTO	SG
Pt13	CoCulture	J11	PBS	0	5985	3	1841	WTO	SG
Pt13	CoCulture	J12	PBS	0	5090	4	2099	WTO	SG
Pt13	CoCulture	J13	PBS	0	8570	7	1817	WTO	SG
Pt13	CoCulture	J14	PBS	0	1798	2	1373	WTO	SG
Pt13	CoCulture	J15	PBS	0	0	0	1382	WTO	SG
Pt13	CoCulture	K11	PBS	0	9100	3	1829	WTO	SG
Pt13	CoCulture	K12	PBS	0	11827	6	2079	WTO	SG
Pt13	CoCulture	K13	PBS	0	11236	4	1874	WTO	SG
Pt13	CoCulture	K14	PBS	0	6291	1	1748	WTO	SG
Pt13	CoCulture	K15	PBS	0	2606	2	1293	WTO	SG
Pt13	CoCulture	L11	PBS	0	1798	1	1951	WTO	SG
Pt13	CoCulture	L12	PBS	0	7966	5	1791	WTO	SG
Pt13	CoCulture	L13	PBS	0	16548	5	1871	WTO	SG
Pt13	CoCulture	L14	PBS	0	6715	3	1544	WTO	SG
Pt13	CoCulture	L15	PBS	0	10761	1	959	WTO	SG
Pt13	CoCulture	M11	PBS	0	5884	3	2022	WTO	SG
Pt13	CoCulture	M12	PBS	0	9561	6	1893	WTO	SG
Pt13	CoCulture	M13	PBS	0	0	0	1952	WTO	SG
Pt13	CoCulture	M14	PBS	0	15061	7	1669	WTO	SG
Pt13	CoCulture	M15	PBS	0	0	0	1149	WTO	SG
Pt13	MonoCAF	B14	PBS	0	NA	NA	1487	WTO	SG
Pt13	MonoCAF	B15	PBS	0	NA	NA	1628	WTO	SG
Pt13	MonoCAF	C14	PBS	0	NA	NA	1259	WTO	SG
Pt13	MonoCAF	C15	PBS	0	NA	NA	1378	WTO	SG
Pt13	MonoCAF	D14	PBS	0	NA	NA	1266	WTO	SG
Pt13	MonoCAF	D15	PBS	0	NA	NA	1233	WTO	SG
Pt13	MonoCAF	E14	PBS	0	NA	NA	1115	WTO	SG
Pt13	MonoCAF	E15	PBS	0	NA	NA	1373	WTO	SG
Pt13	MonoCAF	F14	PBS	0	NA	NA	1357	WTO	SG
Pt13	MonoCAF	F15	PBS	0	NA	NA	1520	WTO	SG
Pt13	MonoCAF	G14	PBS	0	NA	NA	1494	WTO	SG
Pt13	MonoCAF	G15	PBS	0	NA	NA	1092	WTO	SG
Pt13	MonoCAF	H11	PBS	0	NA	NA	1597	WTO	SG
Pt13	MonoCAF	H12	PBS	0	NA	NA	1453	WTO	SG
Pt13	MonoCAF	H13	PBS	0	NA	NA	1580	WTO	SG
Pt13	MonoCAF	H14	PBS	0	NA	NA	1217	WTO	SG
Pt13	MonoCAF	H15	PBS	0	NA	NA	1121	WTO	SG
Pt13	MonoCAF	I11	PBS	0	NA	NA	1599	WTO	SG
Pt13	MonoCAF	I12	PBS	0	NA	NA	1549	WTO	SG
Pt13	MonoCAF	I13	PBS	0	NA	NA	1362	WTO	SG
Pt13	MonoCAF	I14	PBS	0	NA	NA	1532	WTO	SG
Pt13	MonoCAF	I15	PBS	0	NA	NA	1078	WTO	SG
Pt13	MonoCAF	J11	PBS	0	NA	NA	1168	WTO	SG
Pt13	MonoCAF	J12	PBS	0	NA	NA	1677	WTO	SG
Pt13	MonoCAF	J13	PBS	0	NA	NA	1531	WTO	SG
Pt13	MonoCAF	J14	PBS	0	NA	NA	1129	WTO	SG
Pt13	MonoCAF	J15	PBS	0	NA	NA	1149	WTO	SG
Pt13	MonoCAF	K11	PBS	0	NA	NA	1222	WTO	SG
Pt13	MonoCAF	K12	PBS	0	NA	NA	1350	WTO	SG
Pt13	MonoCAF	K13	PBS	0	NA	NA	1580	WTO	SG
Pt13	MonoCAF	K14	PBS	0	NA	NA	1343	WTO	SG
Pt13	MonoCAF	K15	PBS	0	NA	NA	1319	WTO	SG
Pt13	MonoCAF	L11	PBS	0	NA	NA	1307	WTO	SG
Pt13	MonoCAF	L12	PBS	0	NA	NA	1435	WTO	SG
Pt13	MonoCAF	L13	PBS	0	NA	NA	1367	WTO	SG
Pt13	MonoCAF	L14	PBS	0	NA	NA	1257	WTO	SG
Pt13	MonoCAF	L15	PBS	0	NA	NA	1389	WTO	SG
Pt13	MonoCAF	M11	PBS	0	NA	NA	1183	WTO	SG
Pt13	MonoCAF	M12	PBS	0	NA	NA	1305	WTO	SG
Pt13	MonoCAF	M13	PBS	0	NA	NA	1729	WTO	SG
Pt13	MonoCAF	M14	PBS	0	NA	NA	1499	WTO	SG
Pt13	MonoCAF	M15	PBS	0	NA	NA	1339	WTO	SG
Pt13	MonoTumor	B14	PBS	0	3225	3	485	WTO	SG
Pt13	MonoTumor	C14	PBS	0	3836	2	811	WTO	SG
Pt13	MonoTumor	D14	PBS	0	4796	5	461	WTO	SG
Pt13	MonoTumor	E14	PBS	0	6624	4	434	WTO	SG
Pt13	MonoTumor	F14	PBS	0	2191	2	603	WTO	SG
Pt13	MonoTumor	G14	PBS	0	5739	3	529	WTO	SG
Pt13	MonoTumor	H11	PBS	0	3435	2	626	WTO	SG
Pt13	MonoTumor	H12	PBS	0	4747	2	404	WTO	SG
Pt13	MonoTumor	H13	PBS	0	856	1	568	WTO	SG
Pt13	MonoTumor	H14	PBS	0	3561	2	348	WTO	SG
Pt13	MonoTumor	I11	PBS	0	762	1	262	WTO	SG
Pt13	MonoTumor	I12	PBS	0	1241	1	214	WTO	SG
Pt13	MonoTumor	I13	PBS	0	6999	3	382	WTO	SG
Pt13	MonoTumor	I14	PBS	0	4328	3	338	WTO	SG
Pt13	MonoTumor	J11	PBS	0	3086	3	180	WTO	SG
Pt13	MonoTumor	J12	PBS	0	6106	3	379	WTO	SG
Pt13	MonoTumor	J13	PBS	0	1140	1	321	WTO	SG
Pt13	MonoTumor	J14	PBS	0	6131	4	409	WTO	SG
Pt13	MonoTumor	K11	PBS	0	580	1	266	WTO	SG
Pt13	MonoTumor	K12	PBS	0	2259	2	248	WTO	SG
Pt13	MonoTumor	K13	PBS	0	16995	4	578	WTO	SG
Pt13	MonoTumor	K14	PBS	0	1916	1	393	WTO	SG
Pt13	MonoTumor	L11	PBS	0	0	0	156	WTO	SG
Pt13	MonoTumor	L12	PBS	0	0	0	209	WTO	SG
Pt13	MonoTumor	L13	PBS	0	3962	2	664	WTO	SG
Pt13	MonoTumor	L14	PBS	0	1002	1	123	WTO	SG
Pt13	MonoTumor	M11	PBS	0	8465	3	350	WTO	SG
Pt13	MonoTumor	M12	PBS	0	1624	1	189	WTO	SG
Pt13	MonoTumor	M13	PBS	0	1818	1	453	WTO	SG
Pt13	MonoTumor	M14	PBS	0	2979	1	144	WTO	SG
Pt20_WNT_Screen2	CoCulture	I11	PBS	0	8801	7	3366	WTO	SG
Pt20_WNT_Screen2	CoCulture	I12	PBS	0	10360	8	3547	WTO	SG
Pt20_WNT_Screen2	CoCulture	I13	PBS	0	13339	12	3426	WTO	SG
Pt20_WNT_Screen2	CoCulture	J11	PBS	0	7073	7	3251	WTO	SG
Pt20_WNT_Screen2	CoCulture	J12	PBS	0	19695	15	3031	WTO	SG
Pt20_WNT_Screen2	CoCulture	J13	PBS	0	19397	6	3253	WTO	SG
Pt20_WNT_Screen2	CoCulture	K11	PBS	0	15604	10	3504	WTO	SG
Pt20_WNT_Screen2	CoCulture	K12	PBS	0	26724	13	3430	WTO	SG
Pt20_WNT_Screen2	CoCulture	K13	PBS	0	6453	5	3106	WTO	SG
Pt20_WNT_Screen2	CoCulture	L11	PBS	0	13395	8	3296	WTO	SG
Pt20_WNT_Screen2	CoCulture	L12	PBS	0	13460	12	3451	WTO	SG
Pt20_WNT_Screen2	CoCulture	L13	PBS	0	29391	12	3358	WTO	SG
Pt20_WNT_Screen2	CoCulture	M11	PBS	0	8249	8	3403	WTO	SG
Pt20_WNT_Screen2	CoCulture	N11	PBS	0	15534	9	3522	WTO	SG
Pt20_WNT_Screen2	MonoCAF	I11	PBS	0	NA	NA	2366	WTO	SG
Pt20_WNT_Screen2	MonoCAF	I12	PBS	0	NA	NA	2138	WTO	SG
Pt20_WNT_Screen2	MonoCAF	I13	PBS	0	NA	NA	2395	WTO	SG
Pt20_WNT_Screen2	MonoCAF	J11	PBS	0	NA	NA	2262	WTO	SG
Pt20_WNT_Screen2	MonoCAF	J12	PBS	0	NA	NA	2323	WTO	SG
Pt20_WNT_Screen2	MonoCAF	J13	PBS	0	NA	NA	2539	WTO	SG
Pt20_WNT_Screen2	MonoCAF	K11	PBS	0	NA	NA	2415	WTO	SG
Pt20_WNT_Screen2	MonoCAF	K12	PBS	0	NA	NA	2222	WTO	SG
Pt20_WNT_Screen2	MonoCAF	K13	PBS	0	NA	NA	2387	WTO	SG
Pt20_WNT_Screen2	MonoCAF	L11	PBS	0	NA	NA	2339	WTO	SG
Pt20_WNT_Screen2	MonoCAF	L12	PBS	0	NA	NA	2405	WTO	SG
Pt20_WNT_Screen2	MonoCAF	L13	PBS	0	NA	NA	2105	WTO	SG
Pt20_WNT_Screen2	MonoCAF	M11	PBS	0	NA	NA	2212	WTO	SG
Pt20_WNT_Screen2	MonoCAF	N11	PBS	0	NA	NA	2255	WTO	SG
Pt20_WNT_Screen2	MonoTumor	I11	PBS	0	16012	18	1455	WTO	SG
Pt20_WNT_Screen2	MonoTumor	I12	PBS	0	12006	10	1032	WTO	SG
Pt20_WNT_Screen2	MonoTumor	I13	PBS	0	23959	15	1645	WTO	SG
Pt20_WNT_Screen2	MonoTumor	J11	PBS	0	22115	20	1492	WTO	SG
Pt20_WNT_Screen2	MonoTumor	J12	PBS	0	35291	21	1502	WTO	SG
Pt20_WNT_Screen2	MonoTumor	J13	PBS	0	8772	10	1354	WTO	SG
Pt20_WNT_Screen2	MonoTumor	K11	PBS	0	36776	27	1385	WTO	SG
Pt20_WNT_Screen2	MonoTumor	K12	PBS	0	19317	13	1454	WTO	SG
Pt20_WNT_Screen2	MonoTumor	K13	PBS	0	33917	21	1659	WTO	SG
Pt20_WNT_Screen2	MonoTumor	L11	PBS	0	13835	15	1258	WTO	SG
Pt20_WNT_Screen2	MonoTumor	L12	PBS	0	17826	11	1268	WTO	SG
Pt20_WNT_Screen2	MonoTumor	L13	PBS	0	30029	18	1746	WTO	SG
Pt20_WNT_Screen2	MonoTumor	M11	PBS	0	19260	21	1561	WTO	SG
Pt20_WNT_Screen2	MonoTumor	N11	PBS	0	17574	15	1489	WTO	SG
Pt21_WNT	CoCulture	I11	PBS	0	41487	14	15273	LowMAF	SG
Pt21_WNT	CoCulture	I12	PBS	0	57492	8	15066	LowMAF	SG
Pt21_WNT	CoCulture	I13	PBS	0	40012	10	14180	LowMAF	SG
Pt21_WNT	CoCulture	J11	PBS	0	68175	13	13743	LowMAF	SG
Pt21_WNT	CoCulture	J12	PBS	0	46485	13	14709	LowMAF	SG
Pt21_WNT	CoCulture	J13	PBS	0	50843	8	13600	LowMAF	SG
Pt21_WNT	CoCulture	K11	PBS	0	95531	15	14724	LowMAF	SG
Pt21_WNT	CoCulture	K12	PBS	0	99943	11	14671	LowMAF	SG
Pt21_WNT	CoCulture	K13	PBS	0	22725	13	15082	LowMAF	SG
Pt21_WNT	CoCulture	L11	PBS	0	21585	5	14546	LowMAF	SG
Pt21_WNT	CoCulture	L12	PBS	0	40644	13	13595	LowMAF	SG
Pt21_WNT	CoCulture	L13	PBS	0	51659	14	13474	LowMAF	SG
Pt21_WNT	CoCulture	M11	PBS	0	32593	10	11757	LowMAF	SG
Pt21_WNT	CoCulture	N11	PBS	0	24665	9	13520	LowMAF	SG
Pt21_WNT	MonoCAF	I11	PBS	0	NA	NA	7355	LowMAF	SG
Pt21_WNT	MonoCAF	I12	PBS	0	NA	NA	8864	LowMAF	SG
Pt21_WNT	MonoCAF	I13	PBS	0	NA	NA	6755	LowMAF	SG
Pt21_WNT	MonoCAF	J11	PBS	0	NA	NA	8548	LowMAF	SG
Pt21_WNT	MonoCAF	J12	PBS	0	NA	NA	7023	LowMAF	SG
Pt21_WNT	MonoCAF	J13	PBS	0	NA	NA	6873	LowMAF	SG
Pt21_WNT	MonoCAF	K11	PBS	0	NA	NA	7609	LowMAF	SG
Pt21_WNT	MonoCAF	K12	PBS	0	NA	NA	6792	LowMAF	SG
Pt21_WNT	MonoCAF	K13	PBS	0	NA	NA	6964	LowMAF	SG
Pt21_WNT	MonoCAF	L11	PBS	0	NA	NA	9250	LowMAF	SG
Pt21_WNT	MonoCAF	L12	PBS	0	NA	NA	7254	LowMAF	SG
Pt21_WNT	MonoCAF	L13	PBS	0	NA	NA	6459	LowMAF	SG
Pt21_WNT	MonoCAF	M11	PBS	0	NA	NA	7741	LowMAF	SG
Pt21_WNT	MonoCAF	N11	PBS	0	NA	NA	8048	LowMAF	SG
Pt21_WNT	MonoTumor	I11	PBS	0	4727	3	1185	LowMAF	SG
Pt21_WNT	MonoTumor	I12	PBS	0	2934	3	1307	LowMAF	SG
Pt21_WNT	MonoTumor	I13	PBS	0	13162	4	2094	LowMAF	SG
Pt21_WNT	MonoTumor	J11	PBS	0	13990	8	1865	LowMAF	SG
Pt21_WNT	MonoTumor	J12	PBS	0	2384	2	1269	LowMAF	SG
Pt21_WNT	MonoTumor	J13	PBS	0	11705	5	2054	LowMAF	SG
Pt21_WNT	MonoTumor	K11	PBS	0	10679	8	2121	LowMAF	SG
Pt21_WNT	MonoTumor	K12	PBS	0	11328	5	1828	LowMAF	SG
Pt21_WNT	MonoTumor	K13	PBS	0	7242	4	1327	LowMAF	SG
Pt21_WNT	MonoTumor	L11	PBS	0	18263	7	2580	LowMAF	SG
Pt21_WNT	MonoTumor	L12	PBS	0	4857	5	1438	LowMAF	SG
Pt21_WNT	MonoTumor	L13	PBS	0	12475	6	1668	LowMAF	SG
Pt21_WNT	MonoTumor	M11	PBS	0	6688	4	1540	LowMAF	SG
Pt21_WNT	MonoTumor	N11	PBS	0	4024	3	1506	LowMAF	SG
Pt26_WNT	CoCulture	I11	PBS	0	44929	6	4700	Validated PDTO	SG
Pt26_WNT	CoCulture	I12	PBS	0	78124	14	6836	Validated PDTO	SG
Pt26_WNT	CoCulture	I13	PBS	0	26533	7	7346	Validated PDTO	SG
Pt26_WNT	CoCulture	J11	PBS	0	131165	6	6087	Validated PDTO	SG
Pt26_WNT	CoCulture	J12	PBS	0	67526	9	5685	Validated PDTO	SG
Pt26_WNT	CoCulture	J13	PBS	0	74660	10	5761	Validated PDTO	SG
Pt26_WNT	CoCulture	K11	PBS	0	56186	9	5215	Validated PDTO	SG
Pt26_WNT	CoCulture	K12	PBS	0	42141	13	6042	Validated PDTO	SG
Pt26_WNT	CoCulture	K13	PBS	0	108912	14	6796	Validated PDTO	SG
Pt26_WNT	CoCulture	L11	PBS	0	188278	14	6110	Validated PDTO	SG
Pt26_WNT	CoCulture	L12	PBS	0	56091	14	6123	Validated PDTO	SG
Pt26_WNT	CoCulture	L13	PBS	0	101684	14	6342	Validated PDTO	SG
Pt26_WNT	CoCulture	M11	PBS	0	98913	16	5625	Validated PDTO	SG
Pt26_WNT	CoCulture	N11	PBS	0	94036	16	5292	Validated PDTO	SG
Pt26_WNT	MonoCAF	I11	PBS	0	NA	NA	2796	Validated PDTO	SG
Pt26_WNT	MonoCAF	I12	PBS	0	NA	NA	2571	Validated PDTO	SG
Pt26_WNT	MonoCAF	I13	PBS	0	NA	NA	3011	Validated PDTO	SG
Pt26_WNT	MonoCAF	J11	PBS	0	NA	NA	2671	Validated PDTO	SG
Pt26_WNT	MonoCAF	J12	PBS	0	NA	NA	2837	Validated PDTO	SG
Pt26_WNT	MonoCAF	J13	PBS	0	NA	NA	3200	Validated PDTO	SG
Pt26_WNT	MonoCAF	K11	PBS	0	NA	NA	2777	Validated PDTO	SG
Pt26_WNT	MonoCAF	K12	PBS	0	NA	NA	2485	Validated PDTO	SG
Pt26_WNT	MonoCAF	K13	PBS	0	NA	NA	2898	Validated PDTO	SG
Pt26_WNT	MonoCAF	L11	PBS	0	NA	NA	2934	Validated PDTO	SG
Pt26_WNT	MonoCAF	L12	PBS	0	NA	NA	2444	Validated PDTO	SG
Pt26_WNT	MonoCAF	L13	PBS	0	NA	NA	NA	Validated PDTO	SG
Pt26_WNT	MonoCAF	M11	PBS	0	NA	NA	2479	Validated PDTO	SG
Pt26_WNT	MonoCAF	N11	PBS	0	NA	NA	2737	Validated PDTO	SG
Pt26_WNT	MonoTumor	I11	PBS	0	23100	7	1640	Validated PDTO	SG
Pt26_WNT	MonoTumor	I12	PBS	0	10290	6	2239	Validated PDTO	SG
Pt26_WNT	MonoTumor	I13	PBS	0	17680	5	1311	Validated PDTO	SG
Pt26_WNT	MonoTumor	J11	PBS	0	7486	3	2049	Validated PDTO	SG
Pt26_WNT	MonoTumor	J12	PBS	0	29475	8	1746	Validated PDTO	SG
Pt26_WNT	MonoTumor	J13	PBS	0	40404	12	2215	Validated PDTO	SG
Pt26_WNT	MonoTumor	K11	PBS	0	18547	6	2500	Validated PDTO	SG
Pt26_WNT	MonoTumor	K12	PBS	0	12152	3	2268	Validated PDTO	SG
Pt26_WNT	MonoTumor	K13	PBS	0	16786	7	1829	Validated PDTO	SG
Pt26_WNT	MonoTumor	L11	PBS	0	22897	14	1828	Validated PDTO	SG
Pt26_WNT	MonoTumor	L12	PBS	0	29839	6	2298	Validated PDTO	SG
Pt26_WNT	MonoTumor	L13	PBS	0	48377	4	2002	Validated PDTO	SG
Pt26_WNT	MonoTumor	M11	PBS	0	32768	12	2392	Validated PDTO	SG
Pt26_WNT	MonoTumor	N11	PBS	0	49497	13	2560	Validated PDTO	SG
Pt26_EGF	CoCulture	I11	PBS	0	181645	5	9243	Validated PDTO	SG
Pt26_EGF	CoCulture	I12	PBS	0	253639	24	9171	Validated PDTO	SG
Pt26_EGF	CoCulture	I13	PBS	0	165759	23	5997	Validated PDTO	SG
Pt26_EGF	CoCulture	J11	PBS	0	83123	12	8970	Validated PDTO	SG
Pt26_EGF	CoCulture	J12	PBS	0	213419	29	9338	Validated PDTO	SG
Pt26_EGF	CoCulture	J13	PBS	0	91992	23	12887	Validated PDTO	SG
Pt26_EGF	CoCulture	K11	PBS	0	112080	22	6117	Validated PDTO	SG
Pt26_EGF	CoCulture	K12	PBS	0	179243	23	10449	Validated PDTO	SG
Pt26_EGF	CoCulture	K13	PBS	0	195380	24	8393	Validated PDTO	SG
Pt26_EGF	CoCulture	L11	PBS	0	134322	12	8411	Validated PDTO	SG
Pt26_EGF	CoCulture	L12	PBS	0	195907	19	8973	Validated PDTO	SG
Pt26_EGF	CoCulture	L13	PBS	0	196734	24	7015	Validated PDTO	SG
Pt26_EGF	CoCulture	M11	PBS	0	167900	17	9299	Validated PDTO	SG
Pt26_EGF	CoCulture	N11	PBS	0	135256	22	7257	Validated PDTO	SG
Pt26_EGF	MonoCAF	I11	PBS	0	NA	NA	677	Validated PDTO	SG
Pt26_EGF	MonoCAF	I12	PBS	0	NA	NA	842	Validated PDTO	SG
Pt26_EGF	MonoCAF	I13	PBS	0	NA	NA	763	Validated PDTO	SG
Pt26_EGF	MonoCAF	J11	PBS	0	NA	NA	718	Validated PDTO	SG
Pt26_EGF	MonoCAF	J12	PBS	0	NA	NA	795	Validated PDTO	SG
Pt26_EGF	MonoCAF	J13	PBS	0	NA	NA	703	Validated PDTO	SG
Pt26_EGF	MonoCAF	K11	PBS	0	NA	NA	762	Validated PDTO	SG
Pt26_EGF	MonoCAF	K12	PBS	0	NA	NA	732	Validated PDTO	SG
Pt26_EGF	MonoCAF	K13	PBS	0	NA	NA	697	Validated PDTO	SG
Pt26_EGF	MonoCAF	L11	PBS	0	NA	NA	613	Validated PDTO	SG
Pt26_EGF	MonoCAF	L12	PBS	0	NA	NA	755	Validated PDTO	SG
Pt26_EGF	MonoCAF	L13	PBS	0	NA	NA	633	Validated PDTO	SG
Pt26_EGF	MonoCAF	M11	PBS	0	NA	NA	727	Validated PDTO	SG
Pt26_EGF	MonoCAF	N11	PBS	0	NA	NA	623	Validated PDTO	SG
Pt26_EGF	MonoTumor	I11	PBS	0	168256	19	7200	Validated PDTO	SG
Pt26_EGF	MonoTumor	I12	PBS	0	413859	18	8044	Validated PDTO	SG
Pt26_EGF	MonoTumor	I13	PBS	0	335995	17	6847	Validated PDTO	SG
Pt26_EGF	MonoTumor	J11	PBS	0	142957	16	5074	Validated PDTO	SG
Pt26_EGF	MonoTumor	J12	PBS	0	288914	20	6804	Validated PDTO	SG
Pt26_EGF	MonoTumor	J13	PBS	0	369075	24	6502	Validated PDTO	SG
Pt26_EGF	MonoTumor	K11	PBS	0	171207	14	5394	Validated PDTO	SG
Pt26_EGF	MonoTumor	K12	PBS	0	336331	26	6309	Validated PDTO	SG
Pt26_EGF	MonoTumor	K13	PBS	0	172841	23	6329	Validated PDTO	SG
Pt26_EGF	MonoTumor	L11	PBS	0	217049	18	5059	Validated PDTO	SG
Pt26_EGF	MonoTumor	L12	PBS	0	154875	23	5149	Validated PDTO	SG
Pt26_EGF	MonoTumor	L13	PBS	0	356717	17	5225	Validated PDTO	SG
Pt26_EGF	MonoTumor	M11	PBS	0	79519	20	4395	Validated PDTO	SG
Pt26_EGF	MonoTumor	N11	PBS	0	199329	25	4916	Validated PDTO	SG
Pt27_WNT_Screen1	CoCulture	E11	PBS	0	2259	3	3508	Validated PDTO	SG
Pt27_WNT_Screen1	CoCulture	E12	PBS	0	1491	2	3171	Validated PDTO	SG
Pt27_WNT_Screen1	CoCulture	E13	PBS	0	1577	2	3947	Validated PDTO	SG
Pt27_WNT_Screen1	CoCulture	F11	PBS	0	0	0	5455	Validated PDTO	SG
Pt27_WNT_Screen1	CoCulture	F12	PBS	0	3302	2	3314	Validated PDTO	SG
Pt27_WNT_Screen1	CoCulture	F13	PBS	0	3548	3	3512	Validated PDTO	SG
Pt27_WNT_Screen1	CoCulture	G11	PBS	0	12350	5	3835	Validated PDTO	SG
Pt27_WNT_Screen1	CoCulture	H11	PBS	0	18893	2	3275	Validated PDTO	SG
Pt27_WNT_Screen1	MonoCAF	I11	PBS	0	NA	NA	1675	Validated PDTO	SG
Pt27_WNT_Screen1	MonoCAF	I12	PBS	0	NA	NA	1260	Validated PDTO	SG
Pt27_WNT_Screen1	MonoCAF	I13	PBS	0	NA	NA	1630	Validated PDTO	SG
Pt27_WNT_Screen1	MonoCAF	J11	PBS	0	NA	NA	1704	Validated PDTO	SG
Pt27_WNT_Screen1	MonoCAF	J12	PBS	0	NA	NA	1567	Validated PDTO	SG
Pt27_WNT_Screen1	MonoCAF	J13	PBS	0	NA	NA	1684	Validated PDTO	SG
Pt27_WNT_Screen1	MonoCAF	K11	PBS	0	NA	NA	1683	Validated PDTO	SG
Pt27_WNT_Screen1	MonoCAF	K12	PBS	0	NA	NA	1674	Validated PDTO	SG
Pt27_WNT_Screen1	MonoCAF	K13	PBS	0	NA	NA	1355	Validated PDTO	SG
Pt27_WNT_Screen1	MonoCAF	L11	PBS	0	NA	NA	1557	Validated PDTO	SG
Pt27_WNT_Screen1	MonoCAF	L12	PBS	0	NA	NA	1402	Validated PDTO	SG
Pt27_WNT_Screen1	MonoCAF	L13	PBS	0	NA	NA	1564	Validated PDTO	SG
Pt27_WNT_Screen1	MonoCAF	M11	PBS	0	NA	NA	1468	Validated PDTO	SG
Pt27_WNT_Screen1	MonoCAF	N11	PBS	0	NA	NA	1581	Validated PDTO	SG
Pt27_WNT_Screen1	MonoTumor	I11	PBS	0	2067	3	669	Validated PDTO	SG
Pt27_WNT_Screen1	MonoTumor	I12	PBS	0	1696	1	517	Validated PDTO	SG
Pt27_WNT_Screen1	MonoTumor	I13	PBS	0	0	0	876	Validated PDTO	SG
Pt27_WNT_Screen1	MonoTumor	J11	PBS	0	0	0	448	Validated PDTO	SG
Pt27_WNT_Screen1	MonoTumor	J12	PBS	0	0	0	476	Validated PDTO	SG
Pt27_WNT_Screen1	MonoTumor	J13	PBS	0	0	0	795	Validated PDTO	SG
Pt27_WNT_Screen1	MonoTumor	K11	PBS	0	0	0	414	Validated PDTO	SG
Pt27_WNT_Screen1	MonoTumor	K12	PBS	0	0	0	485	Validated PDTO	SG
Pt27_WNT_Screen1	MonoTumor	K13	PBS	0	839	1	476	Validated PDTO	SG
Pt27_WNT_Screen1	MonoTumor	L11	PBS	0	0	0	446	Validated PDTO	SG
Pt27_WNT_Screen1	MonoTumor	L12	PBS	0	0	0	532	Validated PDTO	SG
Pt27_WNT_Screen1	MonoTumor	L13	PBS	0	0	0	759	Validated PDTO	SG
Pt27_WNT_Screen1	MonoTumor	M11	PBS	0	3435	1	529	Validated PDTO	SG
Pt27_WNT_Screen1	MonoTumor	N11	PBS	0	0	0	975	Validated PDTO	SG
Pt27_WNT_Screen2	CoCulture	I11	PBS	0	71450	18	19851	Validated PDTO	SG
Pt27_WNT_Screen2	CoCulture	I12	PBS	0	24010	17	17214	Validated PDTO	SG
Pt27_WNT_Screen2	CoCulture	I13	PBS	0	15767	9	18414	Validated PDTO	SG
Pt27_WNT_Screen2	CoCulture	J11	PBS	0	35121	15	18791	Validated PDTO	SG
Pt27_WNT_Screen2	CoCulture	J12	PBS	0	38610	17	21498	Validated PDTO	SG
Pt27_WNT_Screen2	CoCulture	J13	PBS	0	1250	1	17805	Validated PDTO	SG
Pt27_WNT_Screen2	CoCulture	K11	PBS	0	27767	21	19085	Validated PDTO	SG
Pt27_WNT_Screen2	CoCulture	K12	PBS	0	39155	24	19278	Validated PDTO	SG
Pt27_WNT_Screen2	CoCulture	K13	PBS	0	29712	20	20458	Validated PDTO	SG
Pt27_WNT_Screen2	CoCulture	L11	PBS	0	27570	15	21605	Validated PDTO	SG
Pt27_WNT_Screen2	CoCulture	L12	PBS	0	45453	23	19081	Validated PDTO	SG
Pt27_WNT_Screen2	CoCulture	L13	PBS	0	25114	12	18347	Validated PDTO	SG
Pt27_WNT_Screen2	CoCulture	M11	PBS	0	29733	21	19001	Validated PDTO	SG
Pt27_WNT_Screen2	CoCulture	N11	PBS	0	39995	14	18619	Validated PDTO	SG
Pt27_WNT_Screen2	MonoCAF	I11	PBS	0	NA	NA	7280	Validated PDTO	SG
Pt27_WNT_Screen2	MonoCAF	I12	PBS	0	NA	NA	6809	Validated PDTO	SG
Pt27_WNT_Screen2	MonoCAF	I13	PBS	0	NA	NA	7139	Validated PDTO	SG
Pt27_WNT_Screen2	MonoCAF	J11	PBS	0	NA	NA	7183	Validated PDTO	SG
Pt27_WNT_Screen2	MonoCAF	J12	PBS	0	NA	NA	7796	Validated PDTO	SG
Pt27_WNT_Screen2	MonoCAF	J13	PBS	0	NA	NA	7679	Validated PDTO	SG
Pt27_WNT_Screen2	MonoCAF	K11	PBS	0	NA	NA	7441	Validated PDTO	SG
Pt27_WNT_Screen2	MonoCAF	K12	PBS	0	NA	NA	7924	Validated PDTO	SG
Pt27_WNT_Screen2	MonoCAF	K13	PBS	0	NA	NA	8262	Validated PDTO	SG
Pt27_WNT_Screen2	MonoCAF	L11	PBS	0	NA	NA	7254	Validated PDTO	SG
Pt27_WNT_Screen2	MonoCAF	L12	PBS	0	NA	NA	7348	Validated PDTO	SG
Pt27_WNT_Screen2	MonoCAF	L13	PBS	0	NA	NA	7368	Validated PDTO	SG
Pt27_WNT_Screen2	MonoCAF	M11	PBS	0	NA	NA	7212	Validated PDTO	SG
Pt27_WNT_Screen2	MonoCAF	N11	PBS	0	NA	NA	6934	Validated PDTO	SG
Pt27_WNT_Screen2	MonoTumor	I11	PBS	0	40888	13	9871	Validated PDTO	SG
Pt27_WNT_Screen2	MonoTumor	I12	PBS	0	23048	8	11172	Validated PDTO	SG
Pt27_WNT_Screen2	MonoTumor	I13	PBS	0	44314	13	10856	Validated PDTO	SG
Pt27_WNT_Screen2	MonoTumor	J11	PBS	0	31028	17	9993	Validated PDTO	SG
Pt27_WNT_Screen2	MonoTumor	J12	PBS	0	26972	9	8934	Validated PDTO	SG
Pt27_WNT_Screen2	MonoTumor	J13	PBS	0	56666	14	10820	Validated PDTO	SG
Pt27_WNT_Screen2	MonoTumor	K11	PBS	0	27860	12	10397	Validated PDTO	SG
Pt27_WNT_Screen2	MonoTumor	K12	PBS	0	31511	11	9156	Validated PDTO	SG
Pt27_WNT_Screen2	MonoTumor	K13	PBS	0	39784	16	10523	Validated PDTO	SG
Pt27_WNT_Screen2	MonoTumor	L11	PBS	0	24924	15	11951	Validated PDTO	SG
Pt27_WNT_Screen2	MonoTumor	L12	PBS	0	7453	6	11386	Validated PDTO	SG
Pt27_WNT_Screen2	MonoTumor	L13	PBS	0	41537	14	10520	Validated PDTO	SG
Pt27_WNT_Screen2	MonoTumor	M11	PBS	0	15798	10	8114	Validated PDTO	SG
Pt27_WNT_Screen2	MonoTumor	N11	PBS	0	20227	16	8463	Validated PDTO	SG
Pt38_WNT	CoCulture	I11	PBS	0	75268	49	28733	Validated PDTO	SG
Pt38_WNT	CoCulture	I12	PBS	0	75681	57	27803	Validated PDTO	SG
Pt38_WNT	CoCulture	I13	PBS	0	71607	60	27404	Validated PDTO	SG
Pt38_WNT	CoCulture	J11	PBS	0	65665	46	28212	Validated PDTO	SG
Pt38_WNT	CoCulture	J12	PBS	0	55156	50	27414	Validated PDTO	SG
Pt38_WNT	CoCulture	J13	PBS	0	54845	45	26315	Validated PDTO	SG
Pt38_WNT	CoCulture	K11	PBS	0	80935	47	29315	Validated PDTO	SG
Pt38_WNT	CoCulture	K12	PBS	0	63145	51	28695	Validated PDTO	SG
Pt38_WNT	CoCulture	K13	PBS	0	50931	46	28549	Validated PDTO	SG
Pt38_WNT	CoCulture	L11	PBS	0	58294	47	29212	Validated PDTO	SG
Pt38_WNT	CoCulture	L12	PBS	0	72452	51	28731	Validated PDTO	SG
Pt38_WNT	CoCulture	L13	PBS	0	52941	44	26200	Validated PDTO	SG
Pt38_WNT	CoCulture	M11	PBS	0	63783	46	27732	Validated PDTO	SG
Pt38_WNT	CoCulture	N11	PBS	0	38649	38	25272	Validated PDTO	SG
Pt38_WNT	MonoCAF	I11	PBS	0	NA	NA	3467	Validated PDTO	SG
Pt38_WNT	MonoCAF	I12	PBS	0	NA	NA	3262	Validated PDTO	SG
Pt38_WNT	MonoCAF	I13	PBS	0	NA	NA	1867	Validated PDTO	SG
Pt38_WNT	MonoCAF	J11	PBS	0	NA	NA	3288	Validated PDTO	SG
Pt38_WNT	MonoCAF	J12	PBS	0	NA	NA	3130	Validated PDTO	SG
Pt38_WNT	MonoCAF	J13	PBS	0	NA	NA	1940	Validated PDTO	SG
Pt38_WNT	MonoCAF	K11	PBS	0	NA	NA	3242	Validated PDTO	SG
Pt38_WNT	MonoCAF	K12	PBS	0	NA	NA	2647	Validated PDTO	SG
Pt38_WNT	MonoCAF	K13	PBS	0	NA	NA	1743	Validated PDTO	SG
Pt38_WNT	MonoCAF	L11	PBS	0	NA	NA	3658	Validated PDTO	SG
Pt38_WNT	MonoCAF	L12	PBS	0	NA	NA	2890	Validated PDTO	SG
Pt38_WNT	MonoCAF	L13	PBS	0	NA	NA	1114	Validated PDTO	SG
Pt38_WNT	MonoCAF	M11	PBS	0	NA	NA	2858	Validated PDTO	SG
Pt38_WNT	MonoCAF	N11	PBS	0	NA	NA	1169	Validated PDTO	SG
Pt38_WNT	MonoTumor	I11	PBS	0	91735	71	25557	Validated PDTO	SG
Pt38_WNT	MonoTumor	I12	PBS	0	69312	61	26660	Validated PDTO	SG
Pt38_WNT	MonoTumor	I13	PBS	0	48045	49	25211	Validated PDTO	SG
Pt38_WNT	MonoTumor	J11	PBS	0	79935	53	24562	Validated PDTO	SG
Pt38_WNT	MonoTumor	J12	PBS	0	55682	36	25274	Validated PDTO	SG
Pt38_WNT	MonoTumor	J13	PBS	0	51312	47	25604	Validated PDTO	SG
Pt38_WNT	MonoTumor	K11	PBS	0	49334	36	25438	Validated PDTO	SG
Pt38_WNT	MonoTumor	K12	PBS	0	78008	49	27434	Validated PDTO	SG
Pt38_WNT	MonoTumor	K13	PBS	0	56256	41	26419	Validated PDTO	SG
Pt38_WNT	MonoTumor	L11	PBS	0	67075	49	24307	Validated PDTO	SG
Pt38_WNT	MonoTumor	L12	PBS	0	75075	57	25685	Validated PDTO	SG
Pt38_WNT	MonoTumor	L13	PBS	0	37844	34	24782	Validated PDTO	SG
Pt38_WNT	MonoTumor	M11	PBS	0	67577	44	24975	Validated PDTO	SG
Pt38_WNT	MonoTumor	N11	PBS	0	43589	39	21946	Validated PDTO	SG
Pt39_EGF	CoCulture	I11	PBS	0	22135	20	14488	Validated PDTO	SG
Pt39_EGF	CoCulture	I12	PBS	0	30759	14	14297	Validated PDTO	SG
Pt39_EGF	CoCulture	I13	PBS	0	21607	14	12796	Validated PDTO	SG
Pt39_EGF	CoCulture	J11	PBS	0	11209	5	12992	Validated PDTO	SG
Pt39_EGF	CoCulture	J12	PBS	0	26159	21	14133	Validated PDTO	SG
Pt39_EGF	CoCulture	J13	PBS	0	22836	16	11690	Validated PDTO	SG
Pt39_EGF	CoCulture	K11	PBS	0	12299	9	14439	Validated PDTO	SG
Pt39_EGF	CoCulture	K12	PBS	0	14363	14	12029	Validated PDTO	SG
Pt39_EGF	CoCulture	K13	PBS	0	11687	11	10779	Validated PDTO	SG
Pt39_EGF	CoCulture	L11	PBS	0	7311	6	11337	Validated PDTO	SG
Pt39_EGF	CoCulture	L12	PBS	0	14332	11	14049	Validated PDTO	SG
Pt39_EGF	CoCulture	L13	PBS	0	12871	7	10398	Validated PDTO	SG
Pt39_EGF	CoCulture	M11	PBS	0	4346	5	11759	Validated PDTO	SG
Pt39_EGF	CoCulture	N11	PBS	0	2851	3	7694	Validated PDTO	SG
Pt39_EGF	MonoCAF	I11	PBS	0	NA	NA	3467	Validated PDTO	SG
Pt39_EGF	MonoCAF	I12	PBS	0	NA	NA	3262	Validated PDTO	SG
Pt39_EGF	MonoCAF	I13	PBS	0	NA	NA	1867	Validated PDTO	SG
Pt39_EGF	MonoCAF	J11	PBS	0	NA	NA	3288	Validated PDTO	SG
Pt39_EGF	MonoCAF	J12	PBS	0	NA	NA	3130	Validated PDTO	SG
Pt39_EGF	MonoCAF	J13	PBS	0	NA	NA	1940	Validated PDTO	SG
Pt39_EGF	MonoCAF	K11	PBS	0	NA	NA	3242	Validated PDTO	SG
Pt39_EGF	MonoCAF	K12	PBS	0	NA	NA	2647	Validated PDTO	SG
Pt39_EGF	MonoCAF	K13	PBS	0	NA	NA	1743	Validated PDTO	SG
Pt39_EGF	MonoCAF	L11	PBS	0	NA	NA	3658	Validated PDTO	SG
Pt39_EGF	MonoCAF	L12	PBS	0	NA	NA	2890	Validated PDTO	SG
Pt39_EGF	MonoCAF	L13	PBS	0	NA	NA	1114	Validated PDTO	SG
Pt39_EGF	MonoCAF	M11	PBS	0	NA	NA	2858	Validated PDTO	SG
Pt39_EGF	MonoCAF	N11	PBS	0	NA	NA	1169	Validated PDTO	SG
Pt39_EGF	MonoTumor	I11	PBS	0	13988	10	5361	Validated PDTO	SG
Pt39_EGF	MonoTumor	I12	PBS	0	5423	7	6993	Validated PDTO	SG
Pt39_EGF	MonoTumor	I13	PBS	0	1691	2	4673	Validated PDTO	SG
Pt39_EGF	MonoTumor	J11	PBS	0	16038	13	7656	Validated PDTO	SG
Pt39_EGF	MonoTumor	J12	PBS	0	9316	11	6135	Validated PDTO	SG
Pt39_EGF	MonoTumor	J13	PBS	0	2889	4	6301	Validated PDTO	SG
Pt39_EGF	MonoTumor	K11	PBS	0	9191	9	7701	Validated PDTO	SG
Pt39_EGF	MonoTumor	K12	PBS	0	23699	13	8395	Validated PDTO	SG
Pt39_EGF	MonoTumor	K13	PBS	0	11388	8	5788	Validated PDTO	SG
Pt39_EGF	MonoTumor	L11	PBS	0	26978	13	10230	Validated PDTO	SG
Pt39_EGF	MonoTumor	L12	PBS	0	23217	13	7112	Validated PDTO	SG
Pt39_EGF	MonoTumor	L13	PBS	0	2786	1	4842	Validated PDTO	SG
Pt39_EGF	MonoTumor	M11	PBS	0	23567	14	8594	Validated PDTO	SG
Pt39_EGF	MonoTumor	N11	PBS	0	29732	9	8385	Validated PDTO	SG
Pt39_WNT	CoCulture	I11	PBS	0	106744	45	31287	Validated PDTO	SG
Pt39_WNT	CoCulture	I12	PBS	0	110705	34	26890	Validated PDTO	SG
Pt39_WNT	CoCulture	I13	PBS	0	89968	24	27396	Validated PDTO	SG
Pt39_WNT	CoCulture	J11	PBS	0	85855	35	30569	Validated PDTO	SG
Pt39_WNT	CoCulture	J12	PBS	0	62790	37	32793	Validated PDTO	SG
Pt39_WNT	CoCulture	J13	PBS	0	61973	34	28046	Validated PDTO	SG
Pt39_WNT	CoCulture	K11	PBS	0	86981	34	29236	Validated PDTO	SG
Pt39_WNT	CoCulture	K12	PBS	0	89181	33	28731	Validated PDTO	SG
Pt39_WNT	CoCulture	K13	PBS	0	113929	35	31059	Validated PDTO	SG
Pt39_WNT	CoCulture	L11	PBS	0	92227	34	26730	Validated PDTO	SG
Pt39_WNT	CoCulture	L12	PBS	0	101500	34	42750	Validated PDTO	SG
Pt39_WNT	CoCulture	L13	PBS	0	106426	32	33547	Validated PDTO	SG
Pt39_WNT	CoCulture	M11	PBS	0	91086	36	28987	Validated PDTO	SG
Pt39_WNT	CoCulture	N11	PBS	0	79241	44	29394	Validated PDTO	SG
Pt39_WNT	MonoCAF	I11	PBS	0	NA	NA	10995	Validated PDTO	SG
Pt39_WNT	MonoCAF	I12	PBS	0	NA	NA	9802	Validated PDTO	SG
Pt39_WNT	MonoCAF	I13	PBS	0	NA	NA	9745	Validated PDTO	SG
Pt39_WNT	MonoCAF	J11	PBS	0	NA	NA	10316	Validated PDTO	SG
Pt39_WNT	MonoCAF	J12	PBS	0	NA	NA	9837	Validated PDTO	SG
Pt39_WNT	MonoCAF	J13	PBS	0	NA	NA	12488	Validated PDTO	SG
Pt39_WNT	MonoCAF	K11	PBS	0	NA	NA	10428	Validated PDTO	SG
Pt39_WNT	MonoCAF	K12	PBS	0	NA	NA	10559	Validated PDTO	SG
Pt39_WNT	MonoCAF	K13	PBS	0	NA	NA	10133	Validated PDTO	SG
Pt39_WNT	MonoCAF	L11	PBS	0	NA	NA	10082	Validated PDTO	SG
Pt39_WNT	MonoCAF	L12	PBS	0	NA	NA	9285	Validated PDTO	SG
Pt39_WNT	MonoCAF	L13	PBS	0	NA	NA	8563	Validated PDTO	SG
Pt39_WNT	MonoCAF	M11	PBS	0	NA	NA	11231	Validated PDTO	SG
Pt39_WNT	MonoCAF	N11	PBS	0	NA	NA	9968	Validated PDTO	SG
Pt39_WNT	MonoTumor	I11	PBS	0	42697	27	6632	Validated PDTO	SG
Pt39_WNT	MonoTumor	I12	PBS	0	49898	30	11439	Validated PDTO	SG
Pt39_WNT	MonoTumor	I13	PBS	0	93090	33	7550	Validated PDTO	SG
Pt39_WNT	MonoTumor	J11	PBS	0	48475	25	7384	Validated PDTO	SG
Pt39_WNT	MonoTumor	J12	PBS	0	51934	35	13485	Validated PDTO	SG
Pt39_WNT	MonoTumor	J13	PBS	0	81924	38	19097	Validated PDTO	SG
Pt39_WNT	MonoTumor	K11	PBS	0	42578	19	12046	Validated PDTO	SG
Pt39_WNT	MonoTumor	K12	PBS	0	76595	34	11986	Validated PDTO	SG
Pt39_WNT	MonoTumor	K13	PBS	0	98571	34	14276	Validated PDTO	SG
Pt39_WNT	MonoTumor	L11	PBS	0	67453	29	11502	Validated PDTO	SG
Pt39_WNT	MonoTumor	L12	PBS	0	39702	26	8301	Validated PDTO	SG
Pt39_WNT	MonoTumor	L13	PBS	0	75902	31	23286	Validated PDTO	SG
Pt39_WNT	MonoTumor	M11	PBS	0	64862	26	12816	Validated PDTO	SG
Pt39_WNT	MonoTumor	N11	PBS	0	88703	29	9100	Validated PDTO	SG
PtPap_EGF	CoCulture	I11	PBS	0	259953	66	40333	Validated PDTO	PK
PtPap_EGF	CoCulture	I12	PBS	0	242018	48	38472	Validated PDTO	PK
PtPap_EGF	CoCulture	I13	PBS	0	260981	51	41680	Validated PDTO	PK
PtPap_EGF	CoCulture	J11	PBS	0	265268	47	36316	Validated PDTO	PK
PtPap_EGF	CoCulture	J12	PBS	0	190041	47	35451	Validated PDTO	PK
PtPap_EGF	CoCulture	J13	PBS	0	293092	48	39535	Validated PDTO	PK
PtPap_EGF	CoCulture	K11	PBS	0	350155	44	44001	Validated PDTO	PK
PtPap_EGF	CoCulture	K12	PBS	0	206065	45	37565	Validated PDTO	PK
PtPap_EGF	CoCulture	K13	PBS	0	243670	46	36560	Validated PDTO	PK
PtPap_EGF	CoCulture	L11	PBS	0	379914	38	41464	Validated PDTO	PK
PtPap_EGF	CoCulture	L12	PBS	0	211412	50	32340	Validated PDTO	PK
PtPap_EGF	CoCulture	L13	PBS	0	205276	37	33351	Validated PDTO	PK
PtPap_EGF	CoCulture	M11	PBS	0	355462	43	40276	Validated PDTO	PK
PtPap_EGF	CoCulture	N11	PBS	0	219896	48	33016	Validated PDTO	PK
PtPap_EGF	MonoCAF	I11	PBS	0	NA	NA	4627	Validated PDTO	PK
PtPap_EGF	MonoCAF	I12	PBS	0	NA	NA	4965	Validated PDTO	PK
PtPap_EGF	MonoCAF	I13	PBS	0	NA	NA	4935	Validated PDTO	PK
PtPap_EGF	MonoCAF	J11	PBS	0	NA	NA	4846	Validated PDTO	PK
PtPap_EGF	MonoCAF	J12	PBS	0	NA	NA	4987	Validated PDTO	PK
PtPap_EGF	MonoCAF	J13	PBS	0	NA	NA	4651	Validated PDTO	PK
PtPap_EGF	MonoCAF	K11	PBS	0	NA	NA	4641	Validated PDTO	PK
PtPap_EGF	MonoCAF	K12	PBS	0	NA	NA	5133	Validated PDTO	PK
PtPap_EGF	MonoCAF	K13	PBS	0	NA	NA	5045	Validated PDTO	PK
PtPap_EGF	MonoCAF	L11	PBS	0	NA	NA	4606	Validated PDTO	PK
PtPap_EGF	MonoCAF	L12	PBS	0	NA	NA	4226	Validated PDTO	PK
PtPap_EGF	MonoCAF	L13	PBS	0	NA	NA	4425	Validated PDTO	PK
PtPap_EGF	MonoCAF	M11	PBS	0	NA	NA	3990	Validated PDTO	PK
PtPap_EGF	MonoCAF	N11	PBS	0	NA	NA	4628	Validated PDTO	PK
PtPap_EGF	MonoTumor	I11	PBS	0	90690	41	14563	Validated PDTO	PK
PtPap_EGF	MonoTumor	I12	PBS	0	160328	35	23109	Validated PDTO	PK
PtPap_EGF	MonoTumor	I13	PBS	0	103327	35	19997	Validated PDTO	PK
PtPap_EGF	MonoTumor	J11	PBS	0	178800	30	21370	Validated PDTO	PK
PtPap_EGF	MonoTumor	J12	PBS	0	114532	32	30235	Validated PDTO	PK
PtPap_EGF	MonoTumor	J13	PBS	0	125068	25	22027	Validated PDTO	PK
PtPap_EGF	MonoTumor	K11	PBS	0	161840	33	26228	Validated PDTO	PK
PtPap_EGF	MonoTumor	K12	PBS	0	192952	28	23237	Validated PDTO	PK
PtPap_EGF	MonoTumor	K13	PBS	0	184900	30	29767	Validated PDTO	PK
PtPap_EGF	MonoTumor	L11	PBS	0	113394	34	27926	Validated PDTO	PK
PtPap_EGF	MonoTumor	L12	PBS	0	177670	38	23047	Validated PDTO	PK
PtPap_EGF	MonoTumor	L13	PBS	0	157872	30	23979	Validated PDTO	PK
PtPap_EGF	MonoTumor	M11	PBS	0	177833	36	25303	Validated PDTO	PK
PtPap_EGF	MonoTumor	N11	PBS	0	161725	33	24210	Validated PDTO	PK
PtPap_WNT_Screen1	CoCulture	I11	PBS	0	0	0	7632	WTO	SG
PtPap_WNT_Screen1	CoCulture	I12	PBS	0	2729	2	5364	WTO	SG
PtPap_WNT_Screen1	CoCulture	I13	PBS	0	1523	2	4644	WTO	SG
PtPap_WNT_Screen1	CoCulture	J11	PBS	0	7096	2	6147	WTO	SG
PtPap_WNT_Screen1	CoCulture	J12	PBS	0	919	1	5481	WTO	SG
PtPap_WNT_Screen1	CoCulture	J13	PBS	0	0	0	5039	WTO	SG
PtPap_WNT_Screen1	CoCulture	K11	PBS	0	20485	3	5183	WTO	SG
PtPap_WNT_Screen1	CoCulture	K12	PBS	0	791	1	5939	WTO	SG
PtPap_WNT_Screen1	CoCulture	K13	PBS	0	1371	1	5260	WTO	SG
PtPap_WNT_Screen1	CoCulture	L11	PBS	0	7028	2	5263	WTO	SG
PtPap_WNT_Screen1	CoCulture	L12	PBS	0	7555	3	6204	WTO	SG
PtPap_WNT_Screen1	CoCulture	L13	PBS	0	4495	1	5165	WTO	SG
PtPap_WNT_Screen1	CoCulture	M11	PBS	0	0	0	6062	WTO	SG
PtPap_WNT_Screen1	CoCulture	N11	PBS	0	0	0	5560	WTO	SG
PtPap_WNT_Screen1	MonoCAF	I11	PBS	0	NA	NA	4965	WTO	SG
PtPap_WNT_Screen1	MonoCAF	I12	PBS	0	NA	NA	4258	WTO	SG
PtPap_WNT_Screen1	MonoCAF	I13	PBS	0	NA	NA	4269	WTO	SG
PtPap_WNT_Screen1	MonoCAF	J11	PBS	0	NA	NA	4688	WTO	SG
PtPap_WNT_Screen1	MonoCAF	J12	PBS	0	NA	NA	4582	WTO	SG
PtPap_WNT_Screen1	MonoCAF	J13	PBS	0	NA	NA	4178	WTO	SG
PtPap_WNT_Screen1	MonoCAF	K11	PBS	0	NA	NA	5186	WTO	SG
PtPap_WNT_Screen1	MonoCAF	K12	PBS	0	NA	NA	4198	WTO	SG
PtPap_WNT_Screen1	MonoCAF	K13	PBS	0	NA	NA	4906	WTO	SG
PtPap_WNT_Screen1	MonoCAF	L11	PBS	0	NA	NA	4954	WTO	SG
PtPap_WNT_Screen1	MonoCAF	L12	PBS	0	NA	NA	4605	WTO	SG
PtPap_WNT_Screen1	MonoCAF	L13	PBS	0	NA	NA	4708	WTO	SG
PtPap_WNT_Screen1	MonoCAF	M11	PBS	0	NA	NA	3883	WTO	SG
PtPap_WNT_Screen1	MonoCAF	N11	PBS	0	NA	NA	4476	WTO	SG
PtPap_WNT_Screen1	MonoTumor	I11	PBS	0	0	0	386	WTO	SG
PtPap_WNT_Screen1	MonoTumor	I12	PBS	0	0	0	507	WTO	SG
PtPap_WNT_Screen1	MonoTumor	I13	PBS	0	805	1	265	WTO	SG
PtPap_WNT_Screen1	MonoTumor	J11	PBS	0	0	0	600	WTO	SG
PtPap_WNT_Screen1	MonoTumor	J12	PBS	0	696	1	365	WTO	SG
PtPap_WNT_Screen1	MonoTumor	J13	PBS	0	0	0	598	WTO	SG
PtPap_WNT_Screen1	MonoTumor	K11	PBS	0	4143	3	431	WTO	SG
PtPap_WNT_Screen1	MonoTumor	K12	PBS	0	690	1	340	WTO	SG
PtPap_WNT_Screen1	MonoTumor	K13	PBS	0	805	1	284	WTO	SG
PtPap_WNT_Screen1	MonoTumor	L11	PBS	0	949	1	286	WTO	SG
PtPap_WNT_Screen1	MonoTumor	L12	PBS	0	7253	1	491	WTO	SG
PtPap_WNT_Screen1	MonoTumor	L13	PBS	0	0	0	365	WTO	SG
PtPap_WNT_Screen1	MonoTumor	M11	PBS	0	0	0	423	WTO	SG
PtPap_WNT_Screen1	MonoTumor	N11	PBS	0	668	1	299	WTO	SG
PtPap_WNT_Screen2	CoCulture	I11	PBS	0	6966	8	6412	WTO	SG
PtPap_WNT_Screen2	CoCulture	I12	PBS	0	4788	5	6743	WTO	SG
PtPap_WNT_Screen2	CoCulture	I13	PBS	0	2939	3	6510	WTO	SG
PtPap_WNT_Screen2	CoCulture	J11	PBS	0	12392	9	6280	WTO	SG
PtPap_WNT_Screen2	CoCulture	J12	PBS	0	2291	2	5387	WTO	SG
PtPap_WNT_Screen2	CoCulture	J13	PBS	0	14333	15	7054	WTO	SG
PtPap_WNT_Screen2	CoCulture	K11	PBS	0	6350	8	6372	WTO	SG
PtPap_WNT_Screen2	CoCulture	K12	PBS	0	6397	6	6933	WTO	SG
PtPap_WNT_Screen2	CoCulture	K13	PBS	0	4956	5	5986	WTO	SG
PtPap_WNT_Screen2	CoCulture	L11	PBS	0	11282	11	6238	WTO	SG
PtPap_WNT_Screen2	CoCulture	L12	PBS	0	12339	12	6080	WTO	SG
PtPap_WNT_Screen2	CoCulture	L13	PBS	0	634	1	4825	WTO	SG
PtPap_WNT_Screen2	CoCulture	M11	PBS	0	7295	4	5257	WTO	SG
PtPap_WNT_Screen2	CoCulture	N11	PBS	0	12201	11	5807	WTO	SG
PtPap_WNT_Screen2	MonoCAF	I11	PBS	0	NA	NA	5074	WTO	SG
PtPap_WNT_Screen2	MonoCAF	I12	PBS	0	NA	NA	4848	WTO	SG
PtPap_WNT_Screen2	MonoCAF	I13	PBS	0	NA	NA	4851	WTO	SG
PtPap_WNT_Screen2	MonoCAF	J11	PBS	0	NA	NA	4973	WTO	SG
PtPap_WNT_Screen2	MonoCAF	J12	PBS	0	NA	NA	4802	WTO	SG
PtPap_WNT_Screen2	MonoCAF	J13	PBS	0	NA	NA	4810	WTO	SG
PtPap_WNT_Screen2	MonoCAF	K11	PBS	0	NA	NA	5114	WTO	SG
PtPap_WNT_Screen2	MonoCAF	K12	PBS	0	NA	NA	5156	WTO	SG
PtPap_WNT_Screen2	MonoCAF	K13	PBS	0	NA	NA	4910	WTO	SG
PtPap_WNT_Screen2	MonoCAF	L11	PBS	0	NA	NA	5047	WTO	SG
PtPap_WNT_Screen2	MonoCAF	L12	PBS	0	NA	NA	5022	WTO	SG
PtPap_WNT_Screen2	MonoCAF	L13	PBS	0	NA	NA	4219	WTO	SG
PtPap_WNT_Screen2	MonoCAF	M11	PBS	0	NA	NA	4652	WTO	SG
PtPap_WNT_Screen2	MonoCAF	N11	PBS	0	NA	NA	4565	WTO	SG
PtPap_WNT_Screen2	MonoTumor	I11	PBS	0	797	1	369	WTO	SG
PtPap_WNT_Screen2	MonoTumor	I12	PBS	0	0	0	505	WTO	SG
PtPap_WNT_Screen2	MonoTumor	I13	PBS	0	0	0	435	WTO	SG
PtPap_WNT_Screen2	MonoTumor	J11	PBS	0	0	0	343	WTO	SG
PtPap_WNT_Screen2	MonoTumor	J12	PBS	0	3573	2	635	WTO	SG
PtPap_WNT_Screen2	MonoTumor	J13	PBS	0	1374	2	322	WTO	SG
PtPap_WNT_Screen2	MonoTumor	K11	PBS	0	0	0	291	WTO	SG
PtPap_WNT_Screen2	MonoTumor	K12	PBS	0	806	1	354	WTO	SG
PtPap_WNT_Screen2	MonoTumor	K13	PBS	0	1224	1	371	WTO	SG
PtPap_WNT_Screen2	MonoTumor	L11	PBS	0	0	0	584	WTO	SG
PtPap_WNT_Screen2	MonoTumor	L12	PBS	0	764	1	505	WTO	SG
PtPap_WNT_Screen2	MonoTumor	L13	PBS	0	1331	2	301	WTO	SG
PtPap_WNT_Screen2	MonoTumor	M11	PBS	0	0	0	330	WTO	SG
PtPap_WNT_Screen2	MonoTumor	N11	PBS	0	699	1	371	WTO	SG
